# Supplementary material for: CRABP2 regulates invasion and metastasis of breast cancer through hippo pathway dependent on ER status
Source: J Exp Clin Cancer Res. 2019 Aug 16;38:361. doi: 10.1186/s13046-019-1345-2 (PMC6697986; doi:10.1186/s13046-019-1345-2)
Supplement: Supplementary file 2 — Table S1. Clinicopathological associations of CRABP2 in human breast cancers. Table S2. The sequences of primer set for real-time PCR assays. Table S3. The sequences of shRNA and siRNA used in this study. (ZIP 247 kb) [file 13046_2019_1345_MOESM2_ESM.zip]

Archive with 3 entries (3 files):
- TableS1.pdf
- TableS2.pdf
- TableS3.pdf
